# Supplementary material for: SARS-CoV-2 vaccination and infection elicit cross-neutralizing responses against clade 3 and 4 sarbecoviruses
Source: Nat Commun. 2026 Apr 16;17:5245. doi: 10.1038/s41467-026-71662-y (PMC13260318; doi:10.1038/s41467-026-71662-y)
Supplement: Supplementary file 3 — Supplementary Data 1 [file 41467_2026_71662_MOESM3_ESM.xlsx]

## Sheet: Supplementary Data 1
	Supplementary Data 1: Sample study arm and infection details
Group	Specimen ID	Visit No.	Infection Date	Prior Visit Date	Post Visit Date	Group
BA.5 Infection	206187882	04	2022-06-26	2022-05-19	2022-07-18	1 Dose Prototype
	206187881	04	2022-06-26	2022-05-19	2022-07-18	1 Dose Prototype
	206316645	05	2022-06-26	2022-05-19	2022-07-18	1 Dose Prototype
	206316646	05	2022-06-26	2022-05-19	2022-07-18	1 Dose Prototype
	205739377	04	2022-06-24	2022-05-17	2022-07-15	Beta (B.1.351)+Omicron (B.1.1.529)
	205739374	04	2022-06-24	2022-05-17	2022-07-15	Beta (B.1.351)+Omicron (B.1.1.529)
	205743252	05	2022-06-24	2022-05-17	2022-07-15	Beta (B.1.351)+Omicron (B.1.1.529)
	205743264	05	2022-06-24	2022-05-17	2022-07-15	Beta (B.1.351)+Omicron (B.1.1.529)
	205739248	04	2022-07-10	2022-05-17	2022-07-18	1 Dose Prototype
	205739237	04	2022-07-10	2022-05-17	2022-07-18	1 Dose Prototype
	205743411	05	2022-07-10	2022-05-17	2022-07-18	1 Dose Prototype
	205743421	05	2022-07-10	2022-05-17	2022-07-18	1 Dose Prototype
	206479977	04	2022-12-30	2022-11-23	2023-01-27	Omicron BA.4/BA.5+Wildtype(Prototype)
	206479988	04	2022-12-30	2022-11-23	2023-01-27	Omicron BA.4/BA.5+Wildtype(Prototype)
	206481478	05	2022-12-30	2022-11-23	2023-01-27	Omicron BA.4/BA.5+Wildtype(Prototype)
	206481474	05	2022-12-30	2022-11-23	2023-01-27	Omicron BA.4/BA.5+Wildtype(Prototype)
	206083732	04	2022-06-14	2022-05-06	2022-07-01	1 Dose Delta (B.1.617.2)+Omicron (B.1.1.529)
	206083736	04	2022-06-14	2022-05-06	2022-07-01	1 Dose Delta (B.1.617.2)+Omicron (B.1.1.529)
	206247553	05	2022-06-14	2022-05-06	2022-07-01	1 Dose Delta (B.1.617.2)+Omicron (B.1.1.529)
	206247554	05	2022-06-14	2022-05-06	2022-07-01	1 Dose Delta (B.1.617.2)+Omicron (B.1.1.529)
	206516919	07	2023-02-06	2023-01-03	2023-03-29	1 Dose Omicron (B.1.1.529)+Prototype
	206516932	07	2023-02-06	2023-01-03	2023-03-29	1 Dose Omicron (B.1.1.529)+Prototype
	206515973	08	2023-02-06	2023-01-03	2023-03-29	1 Dose Omicron (B.1.1.529)+Prototype
	206515990	08	2023-02-06	2023-01-03	2023-03-29	1 Dose Omicron (B.1.1.529)+Prototype
	206102115	04	2022-07-18	2022-06-13	2022-08-16	Beta (B.1.351) + Wildtype (prototype)
	206102104	04	2022-07-18	2022-06-13	2022-08-16	Beta (B.1.351) + Wildtype (prototype)
	206100921	05	2022-07-18	2022-06-13	2022-08-16	Beta (B.1.351) + Wildtype (prototype)
	206100916	05	2022-07-18	2022-06-13	2022-08-16	Beta (B.1.351) + Wildtype (prototype)
	206211387	05	2022-09-14	2022-07-25	2022-10-19	1 Dose Prototype
	206211385	05	2022-09-14	2022-07-25	2022-10-19	1 Dose Prototype
	206474847	06	2022-09-14	2022-07-25	2022-10-19	1 Dose Prototype
	206474821	06	2022-09-14	2022-07-25	2022-10-19	1 Dose Prototype
	206212206	04	2022-08-05	2022-06-23	2022-08-22	Omicron (B.1.1.529) + Wildtype (prototype)
	206212213	04	2022-08-05	2022-06-23	2022-08-22	Omicron (B.1.1.529) + Wildtype (prototype)
	206333522	05	2022-08-05	2022-06-23	2022-08-22	Omicron (B.1.1.529) + Wildtype (prototype)
	206333501	05	2022-08-05	2022-06-23	2022-08-22	Omicron (B.1.1.529) + Wildtype (prototype)
	206201511	04	2022-06-18	2022-05-17	2022-07-12	1 Dose Delta (B.1.617.2)+Omicron (B.1.1.529)
	206201499	04	2022-06-18	2022-05-17	2022-07-12	1 Dose Delta (B.1.617.2)+Omicron (B.1.1.529)
	206264863	05	2022-06-18	2022-05-17	2022-07-12	1 Dose Delta (B.1.617.2)+Omicron (B.1.1.529)
	206264858	05	2022-06-18	2022-05-17	2022-07-12	1 Dose Delta (B.1.617.2)+Omicron (B.1.1.529)
XBB Infection	206571099	07	2023-02-18	2023-01-13	2023-04-06	1 Dose Omicron (B.1.1.529)+Prototype
	206571094	07	2023-02-18	2023-01-13	2023-04-06	1 Dose Omicron (B.1.1.529)+Prototype
	206651088	08	2023-02-18	2023-01-13	2023-04-06	1 Dose Omicron (B.1.1.529)+Prototype
	206651103	08	2023-02-18	2023-01-13	2023-04-06	1 Dose Omicron (B.1.1.529)+Prototype
	206496144	07	2023-03-30	2023-02-01	2023-05-10	Beta (B.1.351) + Wildtype (prototype)
	206496140	07	2023-03-30	2023-02-01	2023-05-10	Beta (B.1.351) + Wildtype (prototype)
	206591076	08	2023-03-30	2023-02-01	2023-05-10	Beta (B.1.351) + Wildtype (prototype)
	206591086	08	2023-03-30	2023-02-01	2023-05-10	Beta (B.1.351) + Wildtype (prototype)
	206519518	07	2023-04-11	2023-02-27	2023-05-18	Beta (B.1.351) + Prototype
	206519509	07	2023-04-11	2023-02-27	2023-05-18	Beta (B.1.351) + Prototype
	206680032	08	2023-04-11	2023-02-27	2023-05-18	Beta (B.1.351) + Prototype
	206680040	08	2023-04-11	2023-02-27	2023-05-18	Beta (B.1.351) + Prototype
	206515215	07	2023-03-06	2023-02-17	2023-05-01	Wildtype (prototype)
	206515225	07	2023-03-06	2023-02-17	2023-05-01	Wildtype (prototype)
	206733598	08	2023-03-06	2023-02-17	2023-05-01	Wildtype (prototype)
	206733592	08	2023-03-06	2023-02-17	2023-05-01	Wildtype (prototype)
	206474272	07	2023-02-09	2022-12-20	2023-03-14	Beta (B.1.351)+Omicron (B.1.1.529)
	206474279	07	2023-02-09	2022-12-20	2023-03-14	Beta (B.1.351)+Omicron (B.1.1.529)
	206591553	08	2023-02-09	2022-12-20	2023-03-14	Beta (B.1.351)+Omicron (B.1.1.529)
	206591554	08	2023-02-09	2022-12-20	2023-03-14	Beta (B.1.351)+Omicron (B.1.1.529)
	206210270	06	2023-02-03	2022-12-09	2023-03-10	Prototype
	206210277	06	2023-02-03	2022-12-09	2023-03-10	Prototype
	206532404	07	2023-02-03	2022-12-09	2023-03-10	Prototype
	206532415	07	2023-02-03	2022-12-09	2023-03-10	Prototype
	206530360	05	2023-02-22	2023-01-11	2023-03-22	Omicron BA.4/BA.5+Wildtype(Prototype)
	206530348	05	2023-02-22	2023-01-11	2023-03-22	Omicron BA.4/BA.5+Wildtype(Prototype)
	206591729	06	2023-02-22	2023-01-11	2023-03-22	Omicron BA.4/BA.5+Wildtype(Prototype)
	206591721	06	2023-02-22	2023-01-11	2023-03-22	Omicron BA.4/BA.5+Wildtype(Prototype)
	206115639	06	2023-01-01	2022-12-01	2023-03-01	Prototype
	206115636	06	2023-01-01	2022-12-01	2023-03-01	Prototype
	206116251	07	2023-01-01	2022-12-01	2023-03-01	Prototype
	206116238	07	2023-01-01	2022-12-01	2023-03-01	Prototype
	206539772	07	2023-03-07	2023-01-05	2023-03-23	1 Dose Omicron (B.1.1.529)
	206539782	07	2023-03-07	2023-01-05	2023-03-23	1 Dose Omicron (B.1.1.529)
	206660732	08	2023-03-07	2023-01-05	2023-03-23	1 Dose Omicron (B.1.1.529)
	206659546	08	2023-03-07	2023-01-05	2023-03-23	1 Dose Omicron (B.1.1.529)
	206441835	06	2023-02-12	2022-12-15	2023-02-27	Beta (B.1.351)
	206441823	06	2023-02-12	2022-12-15	2023-02-27	Beta (B.1.351)
	206442571	07	2023-02-12	2022-12-15	2023-02-27	Beta (B.1.351)
	206442567	07	2023-02-12	2022-12-15	2023-02-27	Beta (B.1.351)
