# Supplementary material for: SARS-CoV-2 vaccination and infection elicit cross-neutralizing responses against clade 3 and 4 sarbecoviruses
Source: Nat Commun. 2026 Apr 16;17:5245. doi: 10.1038/s41467-026-71662-y (PMC13260318; doi:10.1038/s41467-026-71662-y)
Supplement: Supplementary file 6 — source data [file 41467_2026_71662_MOESM6_ESM.xlsx]

## Sheet: Figure 1 and SFigs 1+2
Source Data for Figure 1, Supplementary Figures 1 and 2
			ID80
			Clade 1b							Clade 1a		Clade 3					Clade 4/1c		MERS-Like
Volunteer	Time Point	Sample ID	D614G	B.1.617.2	B.1.1.529	BA.4/5	XBB.1.16	JN.1	RaTG13 .D501V	SHC014	SARS-CoV-1	Khosta 2	Khosta1 .K480Y.D483G .T485W	BtkY72 .K482Y.T487W	PDF-2370 .K481Y.T486W	PRD0038 .K482Y.T487W	RaTG15 .L476Y.T481W .S485G.Q486V. D487G	RsYN04 .L479Y.T484W.S488G.Q489V .D490G	NeoCoV .T510F
1	Day 1	204638822	<20	<20	<20	<20	<20	<20	<20	<20	<20	25.9999	<20	<20	<20	<20	<20	<20	<20
	Day 29	204640128	147.82	110.442	<20	<20	<20	<20	294.555	<20	<20	107.007	<20	45.0286	<20	<20	27.7715	45.618	<20
	Day 57	205044083	452.528	156.67	26.6135	<20	<20	<20	663.708	<20	<20	260.394	42.6264	166.907	37.271	48.8085	117.143	159.947	<20
	Day 119	205042064	182.841	107.333	22.1818	<20	<20	<20	428.508	<20	<20	140.946	27.6501	119.476	30.7171	41.0508	84.8715	95.9403	<20
2	Day 1	205053896	<20	<20	<20	<20	<20	<20	<20	<20	<20	32.7531	<20	<20	<20	<20	<20	<20	<20
	Day 29	205056015	<20	<20	<20	<20	<20	<20	<20	<20	<20	43.0084	<20	<20	<20	<20	<20	<20	<20
	Day 57	205055265	290.89	115.105	<20	<20	<20	<20	356.121	<20	<20	123.272	<20	122.089	26.1481	25.0563	52.1055	104.115	<20
	Day 119	205129749	110.959	39.5176	<20	<20	<20	<20	128.559	<20	<20	83.724	<20	75.1897	<20	<20	27.2756	31.3213	<20
3	Day 1	205059273	<20	<20	<20	<20	<20	<20	<20	<20	<20	24.3539	<20	<20	<20	<20	<20	<20	<20
	Day 29	205054708	<20	<20	<20	<20	<20	<20	<20	<20	<20	113.231	<20	190.091	<20	<20	45.9479	135.177	<20
	Day 57	205128631	605.091	367.2	72.1997	36.8706	<20	<20	1201.06	21.3304	<20	288.542	<20	491.019	55.0661	25.9059	203.189	379.657	<20
	Day 119	205129797	406.521	138.981	34.2104	23.4578	<20	<20	618.45	<20	<20	169.309	24.5026	370.009	64.0529	76.3294	144.887	356.256	<20
4	Day 1	205059314	<20	<20	<20	<20	<20	<20	<20	<20	<20	31.0576	<20	<20	<20	<20	<20	<20	<20
	Day 29	205056077	24.5886	<20	<20	<20	<20	<20	116.434	<20	<20	147.945	<20	150.944	<20	<20	58.2328	118.017	67.7958
	Day 57	205128609	159.248	88.7106	<20	26.1201	<20	<20	395.495	22.1595	<20	153.966	33.3354	164.443	31.2147	45.4661	133.528	167.674	27.6709
	Day 119	205130058	87.0874	29.4823	<20	24.8525	<20	<20	121.455	<20	<20	127.336	<20	89.4106	24.0789	22.3733	50.512	66.6246	<20
5	Day 1	205053971	<20	<20	<20	<20	<20	<20	<20	<20	<20	30.5518	<20	<20	<20	<20	<20	<20	<20
	Day 29	205056110	<20	<20	<20	<20	<20	<20	22.9754	<20	<20	67.8827	<20	21.7862	<20	<20	<20	<20	<20
	Day 57	205055325	179.87	87.6436	<20	<20	<20	<20	234.29	<20	<20	127.207	<20	82.576	21.2609	21.3181	35.7105	55.0116	<20
	Day 119	205129143	94.7775	34.6108	<20	<20	<20	<20	99.8601	<20	<20	57.9448	<20	55.1315	<20	<20	28.2454	<20	<20

## Sheet: Figure 2 and SFigs 1+2
Source Data for Figure 2, Supplementary Figures 1 and 2
			ID80
			Clade 1b							Clade 1a		Clade 3					Clade 4/1c		MERS-Like
Study Group	Sample ID	Breakthrough Infection	D614G	B.1.617.2	B.1.1.529	BA.4/5	XBB.1.16	JN.1	RaTG13 .D501V	SHC014	SARS-CoV-1	Khosta2	Khosta1 .K480Y.D483G .T485W	BtkY72 .K482Y.T487W	PDF-2370 .K481Y.T486W	PRD0038 .K482Y.T487W	RaTG15 .L476Y.T481W .S485G.Q486V. D487G	RsYN04 .L479Y.T484W.S488G.Q489V .D490G	NeoCoV .T510F
1 Dose Omicron (B.1.1.529)+Prototype	5357484948	XBB	6201.01	2100.74	5849.49	867.651	371.941	52.3647	3925.42	1020.19	165.839	598.056	606.619	6117.2	1218.08	1658.36	2375.22	1061.48	<20
1 Dose Omicron (B.1.1.529)+Prototype	5357484948	XBB	8346.75	5635.73	17606.4	5825.28	2095.12	423.248	6537.14	845.792	387.032	1338.16	1033.44	5173.87	749.273	2130.83	3086.57	1394.21	<20
Beta (B.1.351) + Wildtype (prototype)	5349514948	XBB	387.208	98.4228	92.4544	54.6158	20	<20	156.262	34.9632	<20	304.822	27.5911	358.362	99.9672	90.6457	185.313	60.0241	25.8098
Beta (B.1.351) + Wildtype (prototype)	5349514948	XBB	1138.18	450.089	1491.44	565.479	334.075	118.172	426.63	93.3781	33.7117	331.905	73.0194	659.188	327.735	277.596	493.485	141.079	23.1589
Beta (B.1.351) + Prototype	5155534948	XBB	482.006	161.391	155.747	94.2121	25.8161	<20	98.7713	<20	<20	153.864	<20	165.152	27.1335	<20	48.8821	20	<20
Beta (B.1.351) + Prototype	5155534948	XBB	8082.49	6114.07	3796.34	1974.06	1574.26	273.688	1470.46	72.8882	398.466	509.757	185.393	1100.67	179.341	372.656	499.271	267.78	<20
Wildtype (prototype)	5253524948	XBB	478.264	169.799	197.938	98.7755	24.6224	<20	324.732	37.3944	23.2454	155.208	34.4341	476.327	85.0895	105.3	165.372	48.0247	<20
Wildtype (prototype)	5253524948	XBB	583.187	354.137	431.11	207.964	53.1686	24.4796	362.08	42.4603	31	151.777	44.5712	461.157	118.595	125.34	152.079	83.3214	<20
Beta (B.1.351)+Omicron (B.1.1.529)	4949554848	XBB	477.62	179.55	502.751	317.092	25.6544	<20	435.322	30.2138	<20	177.787	24.0366	354.815	52.5585	69.9028	146.456	43.3992	<20
Beta (B.1.351)+Omicron (B.1.1.529)	4949554848	XBB	493.587	180.266	506.374	316.02	34.5413	20.2901	476.831	69.7086	27	174.226	27.5068	370.797	88.4423	92.0758	349.71	46.7857	<20
Prototype	5652544948	XBB	1256.03	474.623	198.767	185.576	24.8531	24.9605	741.096	112.482	34.238	214.618	60.3047	684.442	124.382	343.437	543.683	207.361	<20
Prototype	5652544948	XBB	1642.38	578.492	753.404	348.625	126.953	56.6642	1167.27	347.95	91.641	267.104	124.317	1765.09	288.535	586.91	1274.28	475.617	29.6821
Omicron BA.4/BA.5+Wildtype(Prototype)	4953554948	XBB	187.619	81.9324	33.8758	27.8969	<20	<20	135.995	<20	<20	93.7631	<20	159.633	48.8009	38.0213	82.7771	32.5473	<20
Omicron BA.4/BA.5+Wildtype(Prototype)	4953554948	XBB	851.794	389.727	538.929	322.791	138.726	28.2196	328.703	27.1379	25.8292	153.22	52.3938	456.434	157.848	162.929	527.035	96.5996	<20
Prototype	5054544948	XBB	116.036	48.0113	50.6662	21.5195	<20	<20	50.7536	<20	<20	116.23	<20	142.634	28.7028	23.7897	79.3455	<20	<20
Prototype	5054544948	XBB	1877.52	641.585	1888.09	712.481	304.928	80.7134	771.06	95.789	47.473	355.854	87.3649	752.23	216.993	345.965	591.07	137.107	<20
1 Dose Omicron (B.1.1.529)	4855564848	XBB	393.754	95.4847	216.083	106.382	<20	<20	155.178	<20	<20	136.302	<20	388.161	56.795	35.1044	214.505	86.587	<20
1 Dose Omicron (B.1.1.529)	4855564848	XBB	627.032	363.204	1835.33	728.345	366.943	152.279	418.163	55.7299	26.4291	311.741	70.2234	661.113	200.924	194.032	466.502	173.867	<20
Beta (B.1.351)	5250544948	XBB	179.321	65.6127	114.869	104.866	<20	<20	97.4581	<20	<20	95.4559	<20	131.418	27.1371	23.8723	87.3117	25.6893	<20
Beta (B.1.351)	5250544948	XBB	506.564	181.051	703.669	485.887	170.785	42.3844	275.474	25.6224	<20	233.135	23.0595	471.017	103.111	95.9745	254.588	118.487	<20
1 dose prototype	5550484948	BA.5	2408.62	1136.4	628.199	766.923	34.8845	26.1016	530.969	114.815	27.5442	450.776	57.5319	789.456	158.544	210.683	408.458	158.106	<20
1 dose prototype	5550484948	BA.5	2136.85	764.136	504.94	693.766	35.9669	26.3469	567.989	107.644	24.7576	455.23	52.7233	672.639	118.923	164.586	325.572	107.533	<20
Beta (B.1.351)+Omicron (B.1.1.529)	4955564848	BA.5	3722.53	1906.15	3683.94	963.466	226.938	86.0886	1741.79	236.788	144.352	547.054	152.25	1324.78	387.214	481.126	644.366	306.483	<20
Beta (B.1.351)+Omicron (B.1.1.529)	4955564848	BA.5	6813.15	1981.51	7285.33	3031.21	467.02	131.357	2298.42	128.423	210.863	823.214	337.302	1379.16	434.307	464.516	703.688	273.84	<20
1 dose prototype	5657564848	BA.5	536.996	188.488	361.55	138.207	27.2074	<20	157.134	<20	20.406	322.989	29.4732	911.02	163.881	113.45	333.117	93.1219	<20
1 dose prototype	5657564848	BA.5	678.981	427.887	530.661	542.052	87.3945	<20	186.835	<20	<20	349.396	20.5141	493.755	107.435	92.9832	225.409	56.2016	<20
Omicron BA.4/BA.5+Wildtype(Prototype)	5449574948	BA.5	1746.21	494.086	135.789	136.79	27.4352	27.4999	470.517	42.2342	42.2494	408.298	92.5398	1109.13	328.209	321.067	629.392	344.924	<20
Omicron BA.4/BA.5+Wildtype(Prototype)	5449574948	BA.5	2060.44	644.321	395.18	447.328	90.0686	34.6834	1011.78	93.9575	81.1157	413.329	130.946	1353.42	361.101	436.532	638.346	391.61	<20
1 Dose Delta (B.1.617.2)+Omicron (B.1.1.529)	4854544848	BA.5	1953.47	639.929	2004.48	1408.83	36.7488	<20	696.013	22.1326	26.917	364.306	32.3614	1215.27	148.708	137.889	524.554	135.105	<20
1 Dose Delta (B.1.617.2)+Omicron (B.1.1.529)	4854544848	BA.5	1992.7	613.445	2249.26	1413.82	33.7242	<20	587.759	32.402	25.6904	226.709	30.8831	840.649	133.728	122.179	467.406	99.9269	<20
1 Dose Omicron (B.1.1.529)+Prototype	5651574848	BA.5	440.228	130.368	586.213	334.387	60.3306	20.8567	286.527	34.4988	<20	368.856	31.9495	1339.76	137.46	133.076	415.625	99.9818	21.5866
1 Dose Omicron (B.1.1.529)+Prototype	5651574848	BA.5	872.433	424.908	3180.37	1989.16	405.198	225.681	624.062	95.9557	29.9228	389.777	85.6306	1407.62	345.243	351.695	600.704	188.612	<20
Beta (B.1.351) + Wildtype (prototype)	5549504948	BA.5	1599.76	557.246	442.383	115.242	39.4742	27.9828	489.715	86.0476	64.9449	552.046	46.0005	1387.24	218.762	184.516	484.086	227	24.9284
Beta (B.1.351) + Wildtype (prototype)	5549504948	BA.5	3774.88	2001.96	2288.28	833.606	212.611	82.2237	1609.37	303.553	159.002	552.66	105.161	1455.22	297.318	358.567	1034.94	399.223	<20
1 Dose Prototype	5655484948	BA.5	572.5	176.085	546.392	257.115	50.8634	24.2379	333.883	31.7215	23.8002	267.748	27.4778	382.952	117.657	82.5316	233.833	83.773	<20
1 Dose Prototype	5655484948	BA.5	577.882	261.597	1237.1	421.794	94.5412	28.4664	241.466	28.4609	22.3824	208.661	25.5777	310.122	86.9316	64.963	151.811	55.7562	<20
Omicron (B.1.1.529) + Wildtype (prototype)	5657514948	BA.5	1699.2	517.051	1650.94	556.484	152.381	81.1915	580.76	36.8586	30.6542	726.128	38.7965	931.541	140.641	140.632	368.742	216.739	<20
Omicron (B.1.1.529) + Wildtype (prototype)	5657514948	BA.5	7157.34	2183.28	6919.89	6309.04	663.297	209.82	2054.65	97.4064	57.0424	1395.11	97.3177	1553.22	390.799	234.486	508.96	350.136	<20
1 Dose Delta (B.1.617.2)+Omicron (B.1.1.529)	4850574848	BA.5	453.579	176.542	199.783	170.866	<20	<20	435.616	27.9282	27.4876	165.092	30.9115	407.053	85.8485	90.803	325.836	76.5651	<20
1 Dose Delta (B.1.617.2)+Omicron (B.1.1.529)	4850574848	BA.5	1699.43	489.003	1319.75	1372.37	97.1149	30.2595	1413.21	29.6789	32.8784	436.879	90.6434	519.282	122.105	111.378	367.786	123.143	<20

## Sheet: Figure 3
Source Data for Figure 3
			ID80
			Clade 1b		Clade 3						Clade 4/1c		MERS-Like
		Cell Line:	R. affinis 9479 ACE2	R. alcyone ACE2	R. affinis 9479 ACE2	R. affinis 9479 ACE2	R. affinis 9479 ACE2	R. affinis 9479 ACE2	R. alcyone ACE2	R. alcyone ACE2	R. affinis 9479 ACE2	R. affinis 9479 ACE2	P. abramus ACE2	P. sordida ACE2	Huh-7.5
Study	Sample ID	Study Group	D614G	D614G	Khosta-1	BtKY72	PRD-0038	PDF-2370	BB9904	RhGB01	RaTG15	RsYN04	HKU5	HKU5	MERS-CoV
DMID 20-0003	4850504848	2x 50 mg mRNA-1273	747.691	995.248	108.574	86.397	48.2314	<40	80.5597	91.3203	121.713	56.626	<40	<40	<40
	5253504848	2x 50 mg mRNA-1273	272.885	490.265	<40	40.8925	<40	<40	67.2171	67.1373	55.3423	<40	<40	<40	<40
	5653504848	2x 50 mg mRNA-1273	900.555	1400.91	72.8772	131.767	46.7983	<40	231.191	211.102	109.744	55.4539	<40	<40	<40
	5553504848	2x 50 mg mRNA-1273	217.917	327.08	52.931	67.573	<40	<40	113.814	169.001	77.1509	42.6016	<40	<40	<40
	5753504848	2x 50 mg mRNA-1273	210.741	251.541	<40	27.1235	<40	<40	69.8181	63.1046	43.4271	<40	<40	<40	<40
DMID 22-0004	5357484948	1 Dose B.1.1.529+Prototype	11978.5	12649.6	1132.87	1346.28	1134.69	115.159	1058.86	1012.92	2002.98	514.583	<40	<40	<40
	5349514948	B.1.351 + Wildtype (prototype)	822.692	885.898	75.5886	273.067	187.727	62.2491	194.966	185.433	291.529	68.5111	<40	<40	<40
	5155534948	B.1.351 + Prototype	5744.64	4961.52	1768.67	633.629	1202.95	135.745	259.005	537.537	259.681	88.8127	<40	<40	<40
	5253524948	Wildtype (prototype)	404.822	421.085	66.677	148.742	86.724	41.1873	165.446	86.077	96.4971	<40	<40	<40	<40
	4949554848	B.1.351 + B.1.1.529	299.926	293.812	47.9808	149.778	59.5104	<40	86.8962	123.825	74.3311	42.1164	<40	<40	<40
	5652544948	Prototype	1180.43	1409.63	359.448	585.772	443.365	63.3149	563.752	280.491	1020.58	258.076	<40	<40	<40
	4953554948	BA.4/BA.5 + Wildtype(Prototype)	768.976	920.917	80.7012	104.509	59.6987	<40	98.9694	96.3334	138.888	58.2756	<40	<40	<40
	5054544948	Prototype	974.084	1035.75	92.5235	339.296	91.124	<40	231.478	160.178	212.317	55.202	<40	<40	<40
	4855564848	1 Dose B.1.1.529	465.29	758.191	83.2517	202.366	67.89	<40	219.213	219.112	206.125	62.6035	<40	<40	<40
	5250544948	Prototype	327.402	411.887	88.274	128.799	<40	<40	125.442	155.051	105.163	53.9399	<40	<40	<40
